# Supplementary material for: Mendelian inheritance of trimodal CpG methylation sites suggests distal cis-acting genetic effects
Source: Clin Epigenetics. 2016 Nov 22;8:124. doi: 10.1186/s13148-016-0295-1 (PMC5120560; doi:10.1186/s13148-016-0295-1)
Supplement: Additional file 4: File S3. — Table of eQTL SNPs for trimodal sites with known SNP associations. (TXT 53 kb) [file 13148_2016_295_MOESM4_ESM.txt]

cg	chr	pos	strongest_KORA_snp	strongest_KORA_snp_pval	strongest_cis_eqtl_SNIPA_snp (LD>=0.8)	strongest_cis_eqtl_SNIPA_snp_pval
cg08858441	1	569427	rs2286139	6.84E-77	rs2980319;rs2980300	2.61E-21
cg24345856	1	1178245	rs3813199	1.87E-156	rs3813199;rs3766186	1.29E-147
cg13167158	1	1562535	rs16824543	2.44E-10
cg12213037	1	1666808	rs2272908	3.26E-289	rs2272908;rs3737628;rs6603803	4.01E-49
cg19405842	1	2038661	rs4648807	0	rs3107156;rs3107157;rs3107145;rs925906;rs925905	9.81E-198
cg24925741	1	2245221	rs12082516	0	rs12082516	3.34E-04
cg07584620	1	2265881	rs2843143	4.26E-241	rs2645065;rs2843143	4.81E-08
cg21783012	1	2710376	rs2377041	0	rs4648360;rs10909880;rs11584658	1.54E-35
cg26422465	1	3561008	rs1128474	2.08E-233	rs4648538;rs4648538;rs4648538;rs1885864;rs1885864	4.99E-30
cg00954161	1	3696925	rs7543006	6.27E-11	rs12728911;rs7543006;rs12145992	1.02E-47
cg00345083	1	4725584	rs10915579	2.41E-156
cg15075357	1	6009857	rs868163	0	rs868163	8.63E-19
cg12475902	1	6764205	rs277686	1.66E-122	rs2281190;rs6659873;rs2235563;rs277686;rs277670	1.95E-28
cg16652920	1	7432614	rs4908456	0
cg21294301	1	8120055	rs161807	0	rs161807;rs226256;rs226258;rs161801;rs12087103	1.93E-05
cg10316617	1	11018764	rs1281020	0
cg18285337	1	11783294	rs6676319	0	rs7533583	7.59E-05
cg13239126	1	15256136	rs10927578	0	rs7512398;rs7512460;rs12568821;rs12567946;rs12569359	1.39E-58
cg02890259	1	16345207	rs698893	0
cg15600437	1	17309539	rs9435732	0	rs9435732	7.00E-13
cg25593194	1	17394374	rs10887994	0	rs2871775;rs10887990;rs10887994;rs11203287;rs11582579	1.58E-10
cg24846009	1	18684587	rs4920485	0
cg05704942	1	19581542	rs1042380	3.97E-239	rs10917275;rs10917277;rs1042380	1.95E-08
cg16675581	1	19637256	rs12164540	4.47E-42	rs12164540	6.60E-05
cg26824678	1	19777949	rs10917438	0	rs2088828;rs4912093;rs4912094;rs12137160;rs12137162	8.62E-07
cg23919742	1	19832174	rs12084204	0	rs16822407;rs12084204;rs7553353	5.73E-58
cg18756931	1	20095795	rs1473689	0
cg13370086	1	55260950	rs3753402	0
cg17821453	1	59008471	rs12118488	0	rs12118488;rs10489815;rs6679808;rs7536867;rs10889098	9.81E-198
cg11733135	1	81878937	rs11163287	0
cg27452255	1	85686316	rs12065422	0	rs12065422	3.71E-27
cg13078798	1	92203667	rs11165390	0
cg01081438	1	92417998	rs12757401	0
cg22505202	1	95088560	rs10874867	0
cg01791524	1	100389264	rs17121287	3.21E-54
cg08950364	1	108039344	rs570718	1.67E-284
cg02896926	1	109398916	rs17621536	0
cg20823859	1	111971624	rs1264878	0	rs1264874;rs7825;rs2485319;rs1264882;rs1264884	6.26E-44
cg26021706	1	117127417	rs580703	3.68E-13
cg16060930	1	117487269	rs4433378	4.93E-76
cg22717235	1	150554875	rs11204665	0	rs11204665;rs7543465	7.86E-31
cg08477332	1	153590243	rs3790411	0	rs11497739;rs11548104;rs9330299;rs9330301;rs28416529	1.89E-13
cg21860360	1	153662339	rs10082235	0	rs6692298;rs7536700;rs10082235;rs3891075;rs7533987	1.01E-10
cg25465065	1	156198365	rs1052053	1.36E-297
cg00084271	1	160121487	rs11585375	0	rs11585375	2.80E-05
cg04486839	1	161334734	rs16832813	0	rs16832809;rs16832811;rs16832813;rs16832817;rs16832820	1.39E-142
cg10818676	1	167098094	rs12088259	6.95E-66	rs1410244	2.96E-04
cg20987072	1	169631737	rs3917731	0	rs3917734;rs3917731;rs3917710;rs3917690;rs3917687	3.21E-59
cg26785303	1	171096963	rs2281002	0
cg08250118	1	182858007	rs9425563	6.78E-258
cg03129555	1	198466250	rs10922442	0
cg16112880	1	201123745	rs6667912	4.46E-118	rs10920128;rs10920130;rs3752978;rs6667912	2.30E-77
cg13232075	1	204556835	rs10494852	0	rs7519417;rs4951382;rs4951384;rs7556371;rs10494852	1.31E-82
cg26035071	1	209982407	rs2235372	0	rs1044516;rs17317411;rs3753518;rs11803382;rs17015309	5.90E-06
cg22481673	1	211667751	rs11119744	0	rs11119744	3.87E-19
cg11188103	1	214668616	rs10864106	3.19E-99
cg12466610	1	220950205	rs2994525	0	rs3849288;rs2069044;rs366414;rs774145;rs1690714	2.98E-45
cg26303777	1	230311676	rs1555290	0
cg17096979	1	230881857	rs2478546	5.23E-289	rs3895368;rs4078403;rs6541331	1.34E-11
cg03224005	1	232729619	rs1931597	0
cg01876809	1	232769582	rs7527311	0	rs1334407	4.26E-09
cg07817055	1	232832863	rs1566001	4.14E-158
cg16490124	1	235292369	rs10802286	0	rs946027;rs10802286;rs3765792;rs10802438;rs10802441	2.73E-32
cg14252149	1	236707045	rs2251642	0	rs1535503;rs2853618;rs16833828;rs2799410;rs2254487	2.60E-18
cg04835511	1	244140051	rs10927094	5.42E-284
cg07501029	1	245843929	rs10802248	4.03E-85
cg04246708	1	246785611	rs3006085	0	rs3006082;rs3007401;rs3007405;rs3006085;rs3007406	9.17E-15
cg25771854	1	247420421	rs12023326	8.36156699021726e-320	rs1771925;rs10924976;rs6673457;rs1192833;rs12026978	7.49E-07
cg03221390	1	247803637	rs1151643	0
cg24917131	2	792213	rs11685432	0
cg16519574	2	1134065	rs4971393	4.55E-187
cg00009523	2	1165351	rs4592884	0
cg01957222	2	1426786	rs949832	0
cg00474373	2	1625268	rs9679409	0
cg00257789	2	3451506	rs11684337	0	rs6755448;rs10165099;rs12476309;rs4627605;rs4971502	6.68E-63
cg10724632	2	3675155	rs1367276	2.64E-281	rs4850068;rs11123649;rs3811531;rs1367276;rs12478443	8.50E-06
cg26881691	2	7907502	rs41434549	0
cg01594260	2	8118122	rs13021734	0
cg01592350	2	8829827	rs2306067	1.33E-179
cg17056069	2	9409242	rs9287705	0
cg18584561	2	11682017	rs7582396	0
cg16908938	2	11728079	rs12470971	0
cg11716267	2	24367828	rs6754391	0	rs12621083;rs6754391	1.24E-06
cg23648923	2	24806444	rs13402118	0
cg17717333	2	26101647	rs13033978	0	rs13033978	4.33E-04
cg01188578	2	26464058	rs13004974	0	rs13004974;rs17047388;rs2196153;rs7593175;rs12998092	4.45E-55
cg07287078	2	26702081	rs11675086	8.29E-28
cg04131969	2	33951647	rs12988770	0
cg12074150	2	34128722	rs1705148	0
cg17283620	2	43013772	rs4953631	1.91E-284
cg14883135	2	43051175	rs13035108	0	rs10200602;rs13020103;rs13035108;rs13035343;rs13013413	2.23E-13
cg25587481	2	46396825	rs11690929	0
cg10610477	2	60712421	rs6718203	0
cg00980980	2	61153802	rs702873	1.70E-277	rs1177206	2.47E-04
cg20300784	2	64839958	rs11126017	0	rs11126017	8.66E-07
cg11016420	2	65212362	rs6546118	0	rs6546118;rs6712664	7.17E-08
cg07319199	2	69273285	rs4372940	0
cg02479782	2	71033156	rs6753437	2.03E-301	rs17656571;rs6753437;rs1544651	2.95E-244
cg04459585	2	71249088	rs13420242	1.52E-143	rs390966;rs13420242	1.78E-05
cg23482839	2	73215647	rs17348624	0	rs17570040;rs17504663;rs17570432;rs17511570;rs17433172	4.12E-05
cg22276800	2	75059013	rs641809	0	rs609037;rs608571;rs608132;rs642247;rs596064	2.69E-14
cg08963013	2	77235218	rs10192262	0
cg10280035	2	98827491	rs298917	1.26E-15
cg02458875	2	127782552	rs11888878	9.86E-100
cg18757828	2	132233784	rs16856655	0	rs16856655;rs6724844;rs7598498	5.80E-267
cg01397495	2	136496804	rs3769018	0	rs10928541;rs4954275;rs4954278;rs2305165;rs3769018	4.08E-54
cg23885472	2	136878267	rs16832740	0
cg08348957	2	144535905	rs7607672	2.63E-46
cg26995506	2	145226929	rs1365777	0
cg15958422	2	150845309	rs11684787	0
cg16805188	2	152858262	rs11900926	2.52E-264
cg12624040	2	168675205	rs836720	0
cg19697575	2	172374119	rs7564847	1.04E-293	rs7564847	2.14E-155
cg13226272	2	173189711	rs6433351	0
cg04033559	2	173461819	rs10930562	0
cg22140756	2	177895827	rs6729234	0
cg02819655	2	178853377	rs2695103	0	rs2252726;rs2695743;rs2573083	8.48E-10
cg25550823	2	190192866	rs17270966	0	rs17198773;rs11684869;rs17198787;rs10497699	1.22E-05
cg06737250	2	201042953	rs203757	0
cg05092371	2	204731519	rs16840252	0
cg10763594	2	218258333	rs1351164	1.19E-51
cg15559833	2	218829609	rs750132	6.68E-195
cg22304519	2	227560785	rs7558386	0
cg25951717	2	232349118	rs1797395	0	rs1797397;rs1667306;rs1667307;rs1797399;rs2595506	6.19E-12
cg20421295	2	233749913	rs1554218	0	rs12477794;rs11685503	7.05E-04
cg18662228	2	236867804	rs10200514	0
cg00051154	2	237079099	rs9750595	0
cg23813394	2	238252272	rs6720773	0
cg14271023	2	238410067	rs7565264	0	rs7565264	2.54E-06
cg02823625	2	239046684	rs11688382	0	rs11688382	1.02E-19
cg18121901	2	240135921	rs3791597	0
cg17977362	2	240500249	rs10180205	1.58E-37
cg16074990	2	240567630	rs13009360	3.18E-209
cg02059823	2	240872433	rs11489045	1.67E-83
cg21598489	2	240874769	rs13018620	4.18E-260	rs11686510;rs13018620;rs11891763;rs10181293;rs10194429	1.50E-43
cg17240976	2	242248764	rs11674695	0	rs11674695;rs11695244;rs10153800;rs11687941;rs7578199	5.21E-117
cg09289202	2	242443982	rs3771555	0	rs12619647;rs1476698	7.20E-11
cg06430688	2	242490217	rs12472418	7.69E-58	rs12472418	2.35E-81
cg05385718	2	242693323	rs6733823	1.20E-111	rs6733823	4.53E-45
cg03432589	3	10436869	rs9860273	0	rs9860273;rs17032820	6.34E-06
cg17336044	3	13431720	rs17038034	0
cg26845082	3	13555664	rs2655226	0	rs2655226	4.37E-04
cg20187719	3	13691967	rs4684971	4.20E-153
cg09627057	3	15377670	rs2688672	1.77863632502849e-322
cg20979384	3	22422855	rs4858400	0
cg03455225	3	23313729	rs9856344	0	rs13084870;rs13085173	3.85E-13
cg07478795	3	23782847	rs6798780	0
cg20679403	3	28944854	rs11920655	0
cg19726630	3	32400704	rs13327412	0
cg00456685	3	33340829	rs4678848	0
cg07597816	3	33484959	rs3736563	1.34E-298
cg19976628	3	38033516	rs7630340	1.09E-225	rs7630340;rs7639061;rs3895682;rs11928949;rs11129779	9.15E-11
cg25658612	3	40175622	rs6763525	0	rs6763525;rs4676567;rs9839506	3.24E-32
cg25209153	3	42093455	rs17066958	0	rs17219278;rs17219347	3.78E-05
cg08146865	3	48335857	rs6800730	0	rs6800730;rs12495221	3.09E-31
cg16364629	3	52303212	rs1769	0	rs4082828;rs11715391;rs1767;rs1769;rs3210487	5.55E-24
cg22710716	3	52569097	rs7638808	0	rs11714565;rs6805156;rs7652191;rs4687629;rs11720159	6.29E-65
cg05393861	3	52828628	rs6445528	0	rs11714565;rs6805156;rs7652191;rs4687629;rs11720159	6.29E-65
cg03494612	3	54119792	rs1868516	0
cg25158772	3	58398729	rs1554124	0	rs7634153;rs6769216;rs17059098;rs13075910;rs13080610	7.11E-11
cg18405880	3	63978545	rs12630900	2.25E-111
cg12403190	3	65345027	rs2127521	4.74E-218
cg12257397	3	66743392	rs7638955	2.68E-140
cg17869311	3	72956973	rs13089190	0
cg00779294	3	87325752	rs1844101	6.48E-144
cg08522473	3	111730545	rs3749309	0	rs3749309;rs3749310;rs3749311	1.05E-16
cg15247483	3	111853297	rs2131232	0
cg06300880	3	119279147	rs2222630	0	rs2222630;rs2222791;rs6438537;rs1852212;rs3915166	5.49E-29
cg25188166	3	119420208	rs7638261	0
cg12414339	3	119536718	rs11929668	0	rs11929668;rs10511395;rs1054190;rs1054191	4.73E-13
cg06378561	3	120151283	rs6764364	0	rs9854823	5.03E-07
cg11014960	3	122748132	rs16833750	0
cg09866143	3	124861521	rs938226	1.06E-245
cg09639108	3	127006893	rs7627541	0
cg23468456	3	134033339	rs13080059	1.14E-101
cg15295200	3	139397901	rs11714276	0	rs11714276	4.72E-09
cg10336025	3	140987789	rs1871278	0
cg13498650	3	146129360	rs10513282	1.53E-09
cg12077433	3	159600838	rs3773786	0
cg10590338	3	168707389	rs3851374	0
cg15954263	3	172005396	rs9883740	6.31E-221
cg12687426	3	178977073	rs9875304	0
cg16570885	3	185476452	rs17293846	2.13E-152	rs4383556;rs17293846;rs17826758	1.16E-13
cg01388693	3	187664092	rs1838580	0
cg09727436	3	187721145	rs16862821	1.73E-135
cg01461235	3	191050604	rs4687210	0	rs4687210;rs9825936;rs9868286;rs9290985;rs9844109	5.59E-25
cg16788857	3	192577951	rs9858084	2.13E-290	rs7637984;rs9870609;rs9858084	1.99E-08
cg01883054	3	196385431	rs9875286	1.37E-62
cg08395784	4	708242	rs11726508	1.83E-112	rs11726508;rs2306252	5.86E-30
cg15877769	4	1062280	rs633954	0	rs6817989;rs11732259;rs9992322;rs11724989;rs671790	7.41E-10
cg10852718	4	1167230	rs6836158	0	rs10014245;rs10002437;rs7690832;rs17164384;rs6836335	4.64E-33
cg00545199	4	2305515	rs6599418	3.81E-20
cg17155524	4	2305734	rs617914	4.25E-17
cg26128129	4	3235589	rs362313	0
cg03965172	4	3683268	rs2880892	0
cg26278987	4	5960351	rs9683420	0
cg00209612	4	6665199	rs11935439	1.68E-16	rs11935439	6.41E-05
cg21645759	4	6673551	rs11935439	8.18E-20	rs11935439	6.41E-05
cg20992733	4	7114046	rs11945234	0
cg15970640	4	7638169	rs6837688	0
cg06758191	4	7812988	rs7695250	2.78E-177	rs6852934;rs2285771;rs2285770;rs2285769;rs4689162	3.38E-11
cg01406776	4	8386748	rs17202499	8.21E-298	rs17194220;rs13434465;rs1060617;rs17202499	8.57E-08
cg08786370	4	8527460	rs13134272	5.10E-208
cg20702875	4	8643029	rs4391014	1.90E-27
cg21795255	4	10009916	rs881971	0
cg14887054	4	15151113	rs17387896	0
cg18434356	4	15376215	rs4698376	2.17E-201
cg17858192	4	16077807	rs884227	0
cg19311470	4	39460490	rs6854452	0	rs6854452;rs4975017;rs13112140;rs10517522;rs6855868	9.03E-60
cg00675157	4	46381220	rs9291283	0
cg19935756	4	47423779	rs10030377	0	rs13106855;rs7664913;rs10155404;rs10155287;rs10155173	8.64E-08
cg23231631	4	47427537	rs17538033	1.49E-23
cg12214399	4	53210660	rs13133106	0
cg08669168	4	53757661	rs6839900	0	rs730247	9.84E-04
cg00727334	4	57456686	rs7672789	5.91E-15
cg04073914	4	84461507	rs11099601	0	rs6535473;rs11099599;rs6854739;rs4693089;rs1494961	2.43E-15
cg08684066	4	89299173	rs10016511	1.41E-297
cg10590622	4	96760945	rs1836900	0
cg11106864	4	99363399	rs17462798	1.86E-26
cg27581660	4	99700350	rs10007745	0
cg26184765	4	103172826	rs1540052	0
cg17004290	4	108853384	rs6533326	0
cg07189582	4	110358288	rs714586	0	rs714586;rs13128445;rs6812289;rs13115980;rs6834177	6.74E-07
cg04436847	4	110901573	rs7662161	1.48E-41
cg24135923	4	124267807	rs6854081	0	rs308382;rs17408275;rs17408557;rs10452197;rs17408757	2.17E-08
cg05791544	4	129697855	rs6824067	2.20E-284
cg27341708	4	140952109	rs7655582	0
cg21005683	4	159191054	rs13146778	0
cg16373817	4	169480345	rs17650886	1.32E-159
cg24784416	4	169525923	rs17650886	4.97E-200
cg18093448	4	184060895	rs12507397	0
cg14241748	4	184250312	rs6852303	1.51E-257
cg02877261	4	186061165	rs2046535	0	rs11729626	8.32E-17
cg07427577	4	186344302	rs3112854	1.57E-93
cg09120722	4	186549051	rs1471794	0
cg09438069	4	187581093	rs328432	0
cg17209769	4	189359992	rs314039	6.11E-52
cg18816122	5	164064	rs1108867	1.06E-239	rs1108867;rs2059860;rs7717734;rs6554947	4.65E-11
cg16081854	5	308268	rs4957020	0	rs6871034;rs4957023	5.42E-72
cg08238319	5	404713	rs11740668	0
cg14799488	5	537809	rs3867180	0
cg06636485	5	889694	rs1651311	0
cg08506672	5	3959743	rs505800	0
cg15845365	5	16785399	rs6877202	0
cg15909443	5	17381798	rs7731294	0
cg24676664	5	33515546	rs10521004	0
cg21874902	5	33727007	rs10078039	0
cg06653140	5	36157329	rs42425	0
cg06846895	5	37723683	rs9292651	0
cg25997988	5	54117761	rs2121130	0
cg24009806	5	63933908	rs10461497	2.65E-135	rs10461497;rs4700646;rs7720398	4.47E-08
cg22851875	5	65888284	rs7720591	0
cg19547330	5	78042414	rs516943	6.01E-265
cg25673075	5	111963982	rs7380495	0
cg23943944	5	116197864	rs10068676	0
cg14797147	5	124309096	rs2408225	0
cg22664298	5	128795827	rs17768682	0
cg21743925	5	131604900	rs10900805	0	rs10900805;rs156110;rs162901	8.49E-28
cg13905298	5	141485167	rs735683	0	rs735683	5.14E-07
cg11529236	5	142098838	rs17099396	0
cg01808284	5	148031958	rs13161058	0
cg13653328	5	148520669	rs11168092	0
cg21226754	5	150077189	rs10077713	0
cg15421137	5	153372524	rs390299	0
cg24844518	5	156811669	rs6879450	9.56E-261	rs11951889;rs17599812;rs951958;rs6879450;rs3734029	8.22E-10
cg13386926	5	156890399	rs9313608	0	rs9313608;rs11740562	4.49E-18
cg02614045	5	169129494	rs2306560	0
cg10931884	5	169960825	rs17649817	0
cg02772171	5	171054642	rs41499145	0
cg20462978	5	174911722	rs6861032	2.30E-160
cg25184502	5	176435980	rs3733876	0
cg03871140	5	177387597	rs4958945	0
cg00524694	5	177387682	rs11739986	8.52E-211
cg27126508	5	177947425	rs2546645	4.22E-144
cg24137123	5	178404926	rs6871003	0
cg09672255	5	178455197	rs11249609	0
cg01387905	5	178565001	rs1972715	0
cg22931151	5	180581761	rs4976821	1.35E-250
cg18797872	5	180620978	rs750788	2.67E-295	rs750788	5.75E-05
cg22306009	5	180670469	rs2770994	0	rs2770994;rs2770998;rs3909373;rs3756585	4.41E-16
cg21492127	6	1101607	rs6926322	0
cg06314883	6	5404958	rs2503815	0
cg23069046	6	6543402	rs6909554	0
cg15042082	6	14524587	rs9396501	0
cg19300401	6	16962712	rs927364	0
cg24100293	6	21916568	rs9358465	0
cg23892028	6	27256345	rs3800307	0	rs3800307;rs6938200	7.79E-38
cg20656154	6	28041663	rs9468287	1.56E-109	rs9468287;rs4713140;rs9380069	5.93E-40
cg03115532	6	28185726	rs4141691	0	rs4141691;rs10484404	2.48E-40
cg16035267	6	29342630	rs1884294	0	rs1884295;rs6899932;rs7755211;rs4594993	3.66E-05
cg05111645	6	29427519	rs994321	0
cg10619365	6	29442830	rs2534796	0
cg04627110	6	29635507	rs9357086	0	rs2252711;rs2256266;rs2857766;rs1318631;rs12661228	5.09E-116
cg06458771	6	29663039	rs29218	0	rs29218;rs29228;rs3129063;rs3117295	3.66E-49
cg09723088	6	29691140	rs2072898	0
cg16655343	6	29701563	rs6457009	0	rs4248137;rs4248138;rs6457009;rs7762253;rs2735062	9.81E-198
cg27230769	6	29706048	rs6457009	0	rs4248137;rs4248138;rs6457009;rs7762253;rs2735062	9.81E-198
cg26739327	6	29906977	rs2743937	2.87E-177	rs2743937;rs9258538	1.83E-33
cg03570263	6	30040291	rs4959037	0	rs2734982;rs2975033;rs2523822;rs2394247;rs9393984	9.81E-198
cg03403996	6	30074162	rs3115631	5.03E-127	rs3115631	1.64E-45
cg03187614	6	30127322	rs9380146	0	rs3807031	2.29E-113
cg10985055	6	30174131	rs2523722	0	rs2523722;rs2517611	4.78E-20
cg01655658	6	30227583	rs2523747	0	rs2516713;rs2523750;rs2523747;rs2516707;rs2508026	5.51E-48
cg20649689	6	30455885	rs9380178	0	rs9380178	1.25E-10
cg17129519	6	30618299	rs2267637	3.63E-276	rs2267637	1.54E-19
cg07482223	6	30899233	rs6924600	0	rs6924600	7.59E-25
cg19179910	6	30955358	rs2523929	8.74E-167	rs2523929	1.91E-09
cg24926791	6	31082187	rs3130975	0	rs3130975	2.03E-67
cg26566189	6	31096127	rs12207756	6.49E-234
cg11268327	6	31380198	rs4081552	0
cg20370184	6	31838544	rs660594	0	rs660594	8.06E-64
cg02715072	6	32058676	rs7766862	4.10E-45	rs7766862	2.06E-40
cg02749948	6	32073700	rs406936	5.32E-164
cg19236328	6	32141882	rs408359	0
cg00366603	6	32186049	rs415929	1.03E-158	rs415929	4.42E-22
cg22627029	6	32520615	rs3129868	0	rs3129868	4.47E-147
cg21810411	6	32549139	rs4530903	7.97E-198	rs4530903	1.07E-113
cg13910785	6	32549849	rs3129868	0	rs3129868	4.47E-147
cg16899306	6	32732585	rs2070121	4.07E-236
cg24080129	6	32797488	rs1044043	0	rs1044043	2.83E-87
cg14373797	6	33053576	rs7744381	6.47438900000956e-313	rs7744381	9.81E-198
cg17763566	6	33083457	rs9277637	0	rs9277637	4.87E-65
cg09510698	6	33092130	rs9277637	0	rs9277637	4.87E-65
cg14782559	6	33131893	rs9380350	0
cg24158878	6	33137570	rs213210	0	rs213210	7.40E-17
cg16507569	6	33158020	rs9380350	0
cg06199753	6	33333563	rs9278034	0	rs9278034	7.30E-71
cg16527629	6	34524698	rs3756931	0
cg16083558	6	35109722	rs2057537	0
cg01278975	6	37662649	rs3846885	0	rs3846885	2.01E-14
cg19475903	6	39271655	rs10807205	9.83E-235	rs10807205	1.06E-29
cg24018148	6	39290715	rs4714237	0	rs4714237	1.49E-88
cg10863737	6	41383225	rs1853406	2.18E-28
cg26820259	6	51953096	rs9357723	0
cg13885788	6	52454298	rs2268702	0	rs2268702;rs2057350;rs13207432;rs11755784;rs6901147	1.05E-07
cg17273096	6	55761410	rs9475441	0
cg01836455	6	73973719	rs4708042	0	rs502107;rs4708042;rs12153835;rs12530079;rs12208781	1.38E-20
cg08877853	6	97247547	rs9372268	8.69E-51
cg07791065	6	113786051	rs10484457	0
cg05509820	6	125687774	rs17053085	0
cg09247979	6	128530306	rs1012049	0
cg08996597	6	130747460	rs9483116	0	rs6914528;rs9492559;rs9483116;rs6569679;rs3850236	4.93E-28
cg04132418	6	131148736	rs9388856	0
cg00156497	6	133663589	rs11753937	0
cg26576978	6	138718522	rs9495052	0	rs3734301;rs6570225;rs7764709;rs6909938;rs7775981	1.54E-123
cg15029183	6	143586006	rs11155285	0
cg21796170	6	148540308	rs11155556	0
cg03126739	6	150211725	rs6557137	0	rs9397399;rs6557137;rs9322226;rs9322227;rs6910351	6.96E-13
cg02956194	6	153455993	rs1281958	0	rs1281958;rs1281956;rs1281952;rs1281950;rs1281975	1.08E-52
cg11881038	6	154408701	rs9322446	0
cg07895329	6	154821545	rs6557362	6.61E-93
cg00332305	6	155410709	rs6557399	7.80E-107
cg25099095	6	156954565	rs2817438	0
cg23603995	6	157198648	rs6905191	0
cg16241932	6	157876915	rs17231509	1.08E-244	rs17297221;rs17231509	2.22E-13
cg02753444	6	158492604	rs17489570	0	rs17489570	2.20E-112
cg03071582	6	164392967	rs12189842	0
cg24871596	6	166572045	rs12154075	0
cg06330797	6	167195910	rs7750567	0
cg10185767	6	169196473	rs4708493	0
cg27154731	6	169248185	rs11751864	0
cg00035449	6	169539646	rs9355127	0
cg20332088	6	169713842	rs3935997	5.92E-210
cg20106077	6	170058205	rs3800544	0
cg11400162	6	170455498	rs3013267	0
cg09703840	6	170481933	rs903627	0	rs12527000;rs4710757;rs903627	1.14E-04
cg01156747	7	120659	rs4244215	2.04E-249
cg12042135	7	194798	rs7793347	3.95252516672997e-323
cg10117599	7	624424	rs4357190	9.79E-24	rs4357190	1.46E-13
cg21655171	7	1097952	rs2397	6.48E-173	rs2397;rs10235055	1.04E-15
cg18402987	7	1209562	rs2363286	0	rs6951245;rs11763020;rs1997243;rs2363286;rs1133122	9.81E-198
cg08570077	7	1245797	rs10081255	0
cg07803860	7	1517970	rs11514810	2.87E-135
cg03075889	7	1976457	rs6952808	0	rs7799782;rs7799807;rs4236271;rs10233560;rs6952808	5.71E-31
cg11519708	7	1981254	rs10228977	0	rs883444;rs4721312;rs4719402;rs7802187	5.71E-12
cg03723481	7	2071723	rs10268609	0	rs4721098;rs11766944;rs11764124;rs11770148;rs7788921	1.08E-08
cg06112204	7	2078981	rs11773627	0	rs11773627	2.35E-05
cg21598190	7	2099404	rs6461108	0	rs7807520;rs6461108;rs6953670;rs17132111;rs17132114	6.73E-28
cg24185656	7	2643340	rs4721867	0
cg17393140	7	2764129	rs798548	0	rs798556;rs798554;rs798548;rs798544;rs798528	2.84E-72
cg13703663	7	2765455	rs17193852	0	rs17193852	3.88E-32
cg09727210	7	2962240	rs3735130	0	rs3735130	1.53E-05
cg22535849	7	4118583	rs11979803	0
cg09281805	7	4751840	rs4540325	0
cg27103343	7	10819051	rs17163292	2.37E-148
cg16634737	7	16462463	rs10253784	0
cg24208588	7	22122872	rs2057986	0
cg18673341	7	22481962	rs3094969	0
cg25709790	7	24742552	rs2237311	9.69E-83	rs12979;rs2721819;rs2237306;rs2237311;rs2721794	2.85E-09
cg12469381	7	29519297	rs3812328	0
cg18669823	7	30725669	rs17159371	0
cg17220237	7	34911385	rs727162	1.51E-150
cg13589109	7	36124843	rs17263801	0
cg19389973	7	36692197	rs4723552	0	rs7804801;rs4723552;rs6959295	5.48E-29
cg03812172	7	44184403	rs17136076	0	rs3087370;rs17831589;rs4397301;rs17136076;rs17769733	1.43E-06
cg10750306	7	47990680	rs939904	0	rs939904;rs2686821;rs2708894;rs2708903;rs2686838	6.50E-19
cg25543264	7	51293912	rs4948202	0
cg03900028	7	64451426	rs1060379	0	rs6965099;rs7800787;rs6955268;rs10949951;rs6949340	9.81E-198
cg14928378	7	75372874	rs2240134	7.22E-183	rs2240134	2.09E-16
cg12543766	7	77672208	rs3779323	0
cg05593887	7	77827379	rs4730115	2.48E-258
cg16792234	7	95828497	rs768172	0	rs768172;rs6962870;rs1029391;rs6943325;rs6956954	9.91E-32
cg13322072	7	98784083	rs10271953	0
cg18088486	7	101837148	rs7805317	0	rs7801220;rs7801259;rs7805317;rs7788596;rs11760331	1.05E-15
cg16177250	7	102087731	rs2974957	1.56E-16
cg00843795	7	105163736	rs6957192	0	rs6944787;rs6956234;rs6956249;rs6957192;rs6961233	1.29E-32
cg16963093	7	105399252	rs1204370	3.71E-215
cg13146020	7	122340193	rs4604372	7.38E-38
cg13979581	7	127222520	rs1419408	0	rs10487484;rs1419408;rs2402865	2.25E-06
cg07304760	7	127514192	rs1348103	0	rs7458839;rs17151466;rs13231367;rs12706819;rs13229973	1.34E-20
cg20426275	7	127720749	rs11980318	0	rs10269552;rs3824000;rs10260037;rs10215276;rs1419969	3.07E-14
cg03119308	7	127950724	rs1545444	0
cg12134602	7	129856472	rs6949439	0	rs6949439;rs4439066	9.11E-05
cg23169584	7	133620193	rs2160744	0	rs1005342;rs2551009;rs17167289;rs17167306;rs17167309	3.10E-06
cg12743416	7	138229989	rs1874326	0	rs1874326;rs1421604;rs10215281;rs3807156;rs3757381	2.21E-05
cg11627968	7	139351108	rs12668118	1.49E-161
cg24022528	7	140393175	rs4727041	0	rs17161666;rs10241711;rs12375245;rs4727040;rs4727041	3.27E-23
cg10823511	7	141630634	rs1285961	7.09E-22	rs1285961	4.10E-23
cg11607219	7	143140164	rs1525112	0	rs6949267;rs1404634;rs2204410;rs1949849;rs1404636	5.99E-07
cg10978526	7	143140416	rs1525112	0	rs6949267;rs1404634;rs2204410;rs1949849;rs1404636	5.99E-07
cg24927769	7	147732939	rs17170785	0
cg05340866	7	148032668	rs11514853	0	rs13221599;rs7787150;rs11514853;rs6946212;rs4726950	3.95E-91
cg07878625	7	148977647	rs886674	0	rs1202427;rs886674;rs999775;rs4727033;rs4727034	5.70E-25
cg13569207	7	149536854	rs7782781	0	rs7782781	1.39E-12
cg21885112	7	150026567	rs7806429	0	rs7781827;rs17837498;rs11974980;rs11975886;rs7806429	5.44E-38
cg15765638	7	152600816	rs6464286	0
cg15800276	7	154958660	rs1657257	0
cg13295089	7	155492281	rs10250887	0
cg27481428	7	155623690	rs7807296	0
cg23694597	7	155794668	rs12671032	3.68E-26
cg14651435	7	157209551	rs917740	3.84E-261
cg15935227	7	157934685	rs7801641	5.09E-210
cg17803268	7	158106772	rs874599	3.61E-189
cg13211008	7	158541253	rs13229349	0	rs1061735	3.29E-04
cg11276189	7	158815080	rs6949062	0
cg27045994	8	284126	rs12546771	4.87E-66
cg04450797	8	337367	rs1550948	2.55E-95
cg17302580	8	857079	rs12544273	6.00E-202	rs2174098	1.29E-07
cg12293347	8	1117672	rs10109919	0
cg02299007	8	1140574	rs10108815	0
cg11651932	8	1327546	rs10096219	0
cg20859841	8	1400221	rs4876039	0
cg08410878	8	1733369	rs7827285	5.14E-75
cg19128026	8	1792615	rs7015432	9.32E-67	rs7015432	1.71E-06
cg16748433	8	1792758	rs11136435	0	rs11136435	3.65E-24
cg10410513	8	1893887	rs9650491	1.99E-43	rs9650491	1.61E-19
cg05890457	8	1905131	rs17683365	0	rs17830107;rs17683365;rs17830137	1.73E-11
cg09174817	8	1914991	rs9650491	0	rs9650491	1.61E-19
cg00295418	8	2021420	rs3779853	0
cg08006646	8	2418143	rs17070319	0
cg26077133	8	10049871	rs7011281	0	rs7011821;rs10085917;rs17748267;rs7011004;rs6997464	2.33E-26
cg16970850	8	10623534	rs13261103	0
cg17162911	8	13209750	rs10503447	7.51E-268
cg06548479	8	15807734	rs6985396	0
cg17813879	8	19252188	rs13265589	0
cg27467876	8	22266134	rs13258195	0	rs13258195;rs11136010;rs11783730;rs11780977;rs7818776	1.66E-06
cg25174338	8	25107121	rs1510761	0	rs1510761;rs11135856;rs1510760;rs1510759	2.61E-05
cg27596172	8	26727369	rs1079078	0	rs12547624;rs1079078;rs2046186	6.16E-23
cg27024127	8	27522576	rs555300	4.20E-144	rs75320;rs503508;rs512941;rs555300	1.09E-07
cg00432461	8	37825156	rs1892820	4.15E-31
cg26969150	8	43147397	rs7014595	0
cg17975000	8	58132446	rs16921643	0
cg06002687	8	80783997	rs6999925	0	rs6999925;rs4740032	3.77E-05
cg27000960	8	103556749	rs13274948	2.50E-57
cg04028540	8	125935564	rs11993071	0
cg08775595	8	126608642	rs1031498	0
cg02179473	8	126711942	rs13271980	0
cg17531142	8	128940078	rs11776227	5.25E-209
cg02901522	8	129082086	rs2608049	0
cg17635970	8	133117602	rs13276114	0
cg14044167	8	134271505	rs2233333	2.25E-228
cg21927991	8	135494242	rs5025124	0
cg16191297	8	140926709	rs11786189	0
cg04123498	8	142283564	rs13253108	0
cg24849373	8	143376371	rs12682233	0	rs10086550;rs4325021;rs12682233;rs7817330;rs10099967	1.95E-07
cg27450744	8	143645661	rs3934486	1.75E-306	rs6996665;rs7009197;rs6583652;rs7838716;rs4977097	6.24E-06
cg16120147	8	143852587	rs2572874	0	rs2016749;rs7813604;rs1036385;rs7822193;rs7816480	6.02E-119
cg21498375	8	143897436	rs11777524	0	rs11778136;rs11777524;rs387682	1.72E-09
cg00033213	8	144399335	rs7386971	0	rs7388158;rs13274431;rs7386971;rs7387173;rs11775496	1.34E-165
cg11164659	8	144457677	rs7844641	0	rs3829016;rs7819483;rs12674761;rs7844641;rs6558347	1.25E-43
cg13452812	9	2234921	rs10757276	0
cg10975354	9	79792074	rs17723837	0	rs2377887;rs4618762;rs12347554;rs12338171;rs12347701	2.54E-12
cg13935765	9	89348726	rs7863321	0
cg21203249	9	91997686	rs3211673	7.37E-39	rs3211673	3.95E-23
cg14655569	9	95473718	rs7863882	0	rs7863882;rs1874128;rs1980705;rs2274413;rs6479426	1.09E-110
cg02945674	9	107687711	rs2487052	0	rs2487052	7.74E-35
cg14056849	9	115771599	rs3945761	0	rs2094002;rs1814108;rs3945761;rs10817419;rs2900561	2.80E-06
cg21219268	9	116298900	rs7048305	0	rs10116799;rs7870451;rs7048305;rs7021688;rs12343940	1.18E-09
cg21242448	9	120510294	rs10465133	0	rs10465133;rs7870814;rs7860332	2.09E-103
cg14021373	9	124328012	rs7867582	0
cg14114910	9	124924045	rs10985554	0	rs10985554	5.73E-06
cg13996562	9	128777132	rs7031189	1.75E-307
cg21177183	9	129281647	rs12380056	6.89E-170	rs10987252;rs12380056;rs12376637;rs10987261;rs10987266	3.02E-10
cg01127608	9	129377854	rs3829849	0	rs2275241;rs1336980;rs10760442;rs3829849;rs10448285	3.76E-12
cg13633881	9	136297879	rs2051680	0	rs2051680;rs3739892;rs4962139;rs17150554;rs3739894	3.68E-111
cg14007688	9	136522927	rs7851898	0	rs7851898	7.20E-04
cg13811879	9	136556337	rs129892	1.43E-15
cg13564529	9	136822302	rs481964	0
cg14638919	9	138065530	rs11795142	0
cg07056794	9	139318309	rs11145974	0	rs10781511;rs12378717;rs10870139;rs3812581;rs11145974	9.81E-198
cg12657416	9	139607421	rs10116492	0	rs7022413;rs11998802;rs2385891;rs10870112;rs4880130	1.49E-11
cg09307883	9	140077638	rs3087779	0	rs9775861;rs11794633	1.01E-22
cg03466780	9	140247365	rs11559483	5.91E-112
cg21587006	10	839609	rs1536338	0
cg12421087	10	1083304	rs10508206	0	rs11250228	3.08E-05
cg20205188	10	1251771	rs12359356	4.99E-209	rs4880803;rs12359356;rs3849973;rs4880807;rs4880495	1.93E-157
cg06995503	10	3178915	rs2306311	0	rs2306311;rs11251744;rs2306319;rs2279216	1.36E-47
cg23175573	10	3503185	rs1036747	0
cg20312418	10	10403467	rs7896031	0
cg07240846	10	12438782	rs1892302	0
cg16432908	10	13544863	rs7906371	0
cg08557179	10	13714674	rs10906399	9.38E-95
cg19848641	10	14439215	rs10906664	0
cg07414422	10	14504379	rs11259145	0
cg22710156	10	16285821	rs7080187	0
cg23746239	10	30663547	rs12572092	0
cg14877834	10	34151366	rs2812661	6.49632499892978e-315
cg19848924	10	34344580	rs16935012	0
cg06971224	10	37106999	rs1537671	0
cg02113055	10	45072520	rs10159760	0
cg09931872	10	49909285	rs17781278	2.94E-111
cg23052585	10	50328538	rs12269023	0
cg22645355	10	52002547	rs2813305	0	rs12358630;rs2813305;rs1865749;rs2574983;rs2574943	1.76E-06
cg14144366	10	61764026	rs16914450	0
cg09504384	10	72113560	rs12779504	0	rs12779504	5.65E-12
cg24775327	10	72311997	rs10999435	7.88E-36
cg05601623	10	72647652	rs10823631	1.10E-98
cg02140517	10	79492099	rs4287279	0
cg27421810	10	82404135	rs7099231	0
cg04248373	10	97145431	rs1410060	1.46E-29	rs1410060	1.30E-05
cg20720056	10	101910498	rs6584348	0	rs4919428;rs17112698;rs7913034;rs4919434;rs17112737	1.73E-02
cg10507965	10	102107251	rs522951	0	rs522951	5.76E-07
cg27308738	10	105357975	rs7907682	6.10E-268	rs1565707;rs2281585;rs7907682	7.91E-14
cg24051234	10	111912029	rs7911181	0	rs7911181;rs7080762;rs7918659	1.56E-18
cg11477175	10	114604922	rs1327694	1.44E-141
cg01128042	10	115465924	rs12415607	0	rs12415607;rs12777332	2.32E-49
cg15988569	10	118380345	rs12415178	0
cg17723206	10	118931160	rs10886047	0
cg10954330	10	122262397	rs11199375	8.10785200000002e-310
cg03697076	10	122524702	rs17500035	0	rs4561120;rs7093648;rs1937831;rs17100821;rs17500035	1.06E-59
cg19360212	10	123731471	rs3862129	0	rs3862129;rs11200201;rs10510102;rs7907871;rs12245528	1.59E-27
cg25542438	10	124214250	rs7914912	0	rs4752688;rs7914912;rs10399971;rs4752692;rs12218910	7.33E-06
cg01512466	10	125624685	rs10902821	8.08E-21
cg18135502	10	126245651	rs17152062	1.0936869999362e-314	rs17152069	9.72E-11
cg04034998	10	127843646	rs11244854	3.10E-93
cg03751055	10	131380455	rs945226	0	rs7075505;rs7902058;rs7903069;rs7913096;rs1537688	7.15E-31
cg17686260	10	131412764	rs871029	0	rs7084865;rs7087624	1.05E-15
cg27275103	10	131477739	rs7071424	0	rs11813363;rs10829615;rs7071424	1.29E-25
cg07506153	10	131665884	rs10764919	4.22E-23
cg09854620	10	131930596	rs10764931	0
cg05210213	10	132154994	rs900907	2.80E-176
cg15083522	10	134188873	rs11592559	0	rs7894429;rs12265022;rs7895073	2.38E-161
cg12501287	10	134411480	rs2814446	0
cg16645815	10	134556992	rs12769533	0
cg07498088	10	134672797	rs11817093	0
cg11818589	10	134800741	rs10870219	0	rs10870219;rs7081698;rs9419142;rs4073355;rs4304684	1.23E-128
cg04194432	10	134876495	rs7918862	2.28E-47
cg23098789	10	134920382	rs736017	0
cg13488137	10	134956732	rs10857673	0	rs10857673;rs10857675	1.76E-29
cg13530320	10	135269787	rs2297031	1.57E-66	rs7918164;rs10857712;rs1056521	8.34E-34
cg18493115	11	1643842	rs10837893	2.97E-207
cg10528424	11	1858572	rs498337	1.01E-112
cg09263513	11	2295852	rs4929971	0	rs4929971;rs4930076	2.45E-10
cg03271487	11	2365581	rs2521284	0	rs2521282;rs2521283;rs2521284;rs11600971;rs11022291	6.92E-29
cg20805368	11	2367787	rs2651843	1.61E-46	rs2651843;rs2521285;rs2521287;rs2521289;rs2651803	5.28E-79
cg25963939	11	3168455	rs7102375	9.57E-139	rs7102375	3.88E-89
cg17040924	11	4565489	rs1430399	0	rs1430399	2.39E-22
cg19039925	11	6744048	rs16917433	0	rs7951709;rs16917433;rs7942137;rs7948342;rs16917504	5.26E-23
cg12186981	11	6804983	rs621208	0	rs7102536;rs621208	1.11E-16
cg25627675	11	8707082	rs10840111	2.82E-139	rs11042036;rs2073685;rs10840111;rs4929930;rs2270958	6.34E-21
cg15828613	11	8714324	rs4929908	0	rs4929908	5.16E-42
cg01584086	11	10373718	rs10770107	5.44E-132	rs10840396;rs7119983	1.24E-04
cg18828306	11	17555864	rs2237959	0
cg05740244	11	18434015	rs2403279	0	rs7112492;rs2403279	1.97E-136
cg09233619	11	23421870	rs2061660	0
cg11075353	11	27224020	rs894517	0
cg13332350	11	35239907	rs2295756	0	rs2295756;rs10836342;rs10734436;rs7116432	1.25E-05
cg26465155	11	35611044	rs584182	0	rs678679;rs584182;rs514393;rs579191;rs657607	1.44E-28
cg15677681	11	44881786	rs7935135	4.43E-218
cg07125829	11	45822831	rs2467287	4.14E-206	rs2467287	6.59E-30
cg15866089	11	61450294	rs883724	0	rs7925523;rs4963308;rs883724;rs11827215;rs12274157	4.86E-18
cg05792312	11	61781116	rs7935835	0	rs7935835;rs10897207	1.23E-12
cg10470368	11	64146517	rs645078	3.35E-137	rs645078	3.06E-65
cg04270414	11	64807235	rs527039	0	rs1300836;rs1300836;rs1196047;rs907629;rs508375	5.32E-07
cg12208638	11	66317822	rs608248	1.28E-295	rs508443;rs608248;rs682842;rs569818	5.31E-46
cg10098373	11	68550390	rs3019596	0	rs3019596;rs3019576;rs2924683	1.12E-57
cg22958409	11	68762279	rs12420420	5.01E-200	rs10896380;rs1563163;rs4930631;rs12420420;rs4244842	1.58E-24
cg13684807	11	69278535	rs7113550	7.04E-39
cg07686394	11	69448444	rs655089	0
cg14167033	11	70424559	rs11236737	0
cg06894070	11	71238205	rs11608138	0
cg18875674	11	73026651	rs11235807	4.75E-277
cg20704148	11	74861433	rs2712788	0	rs2712788;rs2851076;rs2851077;rs2851078;rs2851079	5.66E-06
cg24769381	11	78052863	rs901104	0	rs2510044;rs2256464;rs2256187;rs2510045;rs2450140	5.94E-22
cg13275129	11	96076288	rs4753748	0
cg25203245	11	100760935	rs662453	0
cg04998327	11	103453960	rs4754963	0
cg02730303	11	103480630	rs17101182	1.18E-176
cg22355889	11	107461585	rs609471	0	rs1939900	1.11E-15
cg10415021	11	110890228	rs7126101	0
cg24643105	11	113928473	rs6589409	0
cg12556569	11	116664039	rs964184	3.46E-247	rs964184	3.54E-12
cg22251955	11	118022607	rs628299	0
cg02814135	11	119887950	rs1530919	0
cg01835922	11	121626930	rs540824	0
cg26069044	11	124613956	rs7113041	4.25E-304
cg09737095	11	128787688	rs1940455	0	rs1940455;rs2604201;rs2604200	2.29E-06
cg17187785	11	132107476	rs3824870	3.74E-280
cg11936536	11	133784410	rs11223616	0
cg02275226	11	134608598	rs7929317	1.50E-185
cg16729283	11	134681766	rs12806059	2.99E-240
cg05134736	12	378771	rs505631	0
cg01201512	12	740338	rs10849417	1.24E-136	rs10849417	3.59E-05
cg21442528	12	1609034	rs7301596	0
cg06880438	12	1675846	rs7969171	1.51E-33
cg23159970	12	2690385	rs2238090	0
cg20089799	12	3384898	rs581684	0	rs474942;rs581684;rs537136	5.21E-05
cg09651654	12	7781431	rs4883421	1.65E-78
cg01120761	12	7903170	rs9300243	3.67E-174	rs9300243	1.36E-129
cg24309769	12	8995965	rs11612855	0
cg18232235	12	11700321	rs10772486	0	rs7956437	1.21E-04
cg19789919	12	14518548	rs1115640	6.95E-161
cg18618674	12	22694215	rs17422573	0	rs7970051;rs10841988;rs10841991;rs11046376;rs16924917	2.65E-26
cg25198316	12	48598048	rs12297820	0	rs10506276;rs17122802;rs11830378;rs17823193;rs17224828	3.35E-149
cg08066154	12	50459310	rs378943	4.21E-242	rs11169232;rs12317586;rs17124264;rs7309966;rs2292720	4.57E-17
cg19393008	12	52798363	rs928993	0	rs928993;rs383882	8.87E-08
cg02418195	12	52799285	rs4761879	0
cg01869224	12	53356063	rs17746685	0
cg06352538	12	55368244	rs12301448	0	rs12301448;rs1532052;rs10783706;rs4759127;rs10747733	9.99E-192
cg15473481	12	56103744	rs17117860	0
cg23601664	12	75780994	rs10506669	0	rs11180480;rs12822654;rs12818326;rs11616068;rs12821144	3.62E-08
cg26941787	12	76023400	rs733881	0	rs9634253;rs17115238;rs4882631;rs3898937;rs7955264	1.05E-08
cg26864661	12	76661181	rs10777160	0
cg27114706	12	92527244	rs709240	0	rs709240;rs697921;rs709218;rs709219;rs790463	4.76E-06
cg00631877	12	94640673	rs10859691	0
cg12765935	12	95897447	rs7314065	0	rs7314065;rs10507049;rs17024308;rs10507050;rs11108081	3.64E-09
cg25124058	12	97886218	rs7132990	1.93E-46
cg25674027	12	103325781	rs11111419	0	rs11111419	6.05E-03
cg07020979	12	104357288	rs4135128	0	rs7300034;rs4135128;rs12820602	9.12E-25
cg15775217	12	104676774	rs2629806	2.13E-164
cg19816075	12	113408421	rs4766678	1.76E-34	rs10850104;rs4766677;rs4766678;rs2158393;rs2072136	1.94E-127
cg19353052	12	113516445	rs11611469	0	rs737633;rs11611469	1.16E-09
cg09339156	12	113587242	rs2303618	2.78E-232	rs7309187;rs7314001;rs2305902;rs2305899;rs7303491	1.18E-51
cg04385200	12	114030510	rs7316904	0
cg19191272	12	114395548	rs11066797	0
cg23591463	12	114851495	rs11613613	1.06E-234
cg10363118	12	116948928	rs12830663	0
cg22138998	12	120903935	rs9040	0	rs2235217;rs2235218;rs9040;rs1050187;rs4767902	9.81E-198
cg03938711	12	121024974	rs17431357	0	rs17431446;rs17584461;rs17487385	1.52E-24
cg14486095	12	121147222	rs12313339	3.89E-161	rs12313339;rs2245407;rs1169293	1.50E-18
cg07741840	12	121893769	rs10744762	0	rs10774592;rs7961855;rs7962143;rs7296507;rs889970	3.39E-15
cg09084244	12	123757860	rs4275659	0	rs4275659;rs7296418;rs3741530;rs7305511;rs12425850	3.97E-39
cg05990366	12	124773693	rs10846644	0
cg07474670	12	124831017	rs3782249	0
cg17530337	12	125450666	rs10773128	0
cg23432430	12	125538377	rs7306617	0
cg23914255	12	125570010	rs7306617	1.21E-130
cg02668233	12	125813494	rs550677	1.47E-118
cg25713370	12	129326769	rs10847705	0
cg15360451	12	131057032	rs8181764	1.24E-280
cg21046080	12	131506092	rs1195922	0
cg18997918	12	132263618	rs11246770	0
cg20040891	12	133007812	rs1317522	0
cg23836570	12	133078117	rs4883520	0	rs12231415;rs4883520;rs10870464;rs6420287	1.23E-60
cg24135151	12	133132982	rs12315756	0
cg01872988	13	19692744	rs9581223	0
cg16655091	13	26590097	rs996775	0	rs9512011;rs2147345;rs9507617;rs1590426;rs3783144	6.65E-07
cg13506281	13	29914200	rs9578080	0
cg17707870	13	40108007	rs1040961	0
cg16151959	13	42704154	rs606568	0	rs1180181;rs1183315;rs1170194;rs1170192;rs1170189	3.34E-08
cg08779649	13	50194554	rs3969	8.64E-289	rs1359541;rs9526580;rs7322886;rs4942859	2.17E-69
cg03272499	13	66919912	rs17455688	5.74E-139
cg22274196	13	95958190	rs8001444	0
cg05730108	13	99095003	rs4772079	0	rs9517301	8.48E-06
cg20536971	13	100989375	rs9518016	0	rs9557413;rs12860027;rs9554677;rs2390383;rs9513748	4.71E-08
cg12195446	13	110424497	rs874016	0
cg22491001	13	111142037	rs2077622	3.46E-105
cg26705599	13	111745598	rs4771722	4.15E-142	rs9555759;rs1854963;rs11839732;rs9559955;rs9555761	2.53E-09
cg26773954	13	111969980	rs4238286	2.04E-214
cg04438098	13	112214112	rs1361542	0
cg11723923	13	112820997	rs1538278	0
cg21463262	13	113539522	rs1278768	0
cg19086603	13	113773158	rs1755685	0
cg18105134	13	113819100	rs3024718	0	rs7335409;rs3024718;rs3024719;rs513479	1.26E-10
cg09746326	13	114127141	rs2259541	2.10577897743496e-316	rs2479753;rs2259541;rs9604156	1.14E-106
cg07876831	13	114161463	rs2260894	0	rs2258521	1.11E-08
cg19105674	13	114305226	rs12430718	3.69E-158	rs7338449;rs11619321;rs7319493;rs12430718;rs11164137	7.54E-38
cg10919109	13	114764621	rs4381470	0	rs12019871;rs9525319;rs3818624;rs9525205;rs9525206	3.57E-19
cg00502469	13	114774991	rs4381470	0	rs12019871;rs9525319;rs3818624;rs9525205;rs9525206	3.57E-19
cg23168520	13	114775133	rs9525237	0
cg23947138	13	114782778	rs9550266	3.52E-156
cg01758122	13	114783503	rs4381470	0	rs12019871;rs9525319;rs3818624;rs9525205;rs9525206	3.57E-19
cg12513911	13	115048025	rs9590464	0	rs9590464;rs9590394;rs7332124;rs7328349;rs11147317	4.59E-106
cg23489384	14	21199099	rs8012716	0	rs11156644;rs8012716;rs12892436;rs2319444	2.96E-10
cg23418075	14	24665079	rs2281704	4.95E-132
cg09998151	14	32926900	rs2383302	0
cg19539986	14	35032169	rs8019556	0	rs7797;rs8019556;rs12147949;rs12895457;rs7144711	8.40E-10
cg18709904	14	50474530	rs6572635	0
cg26419287	14	52482697	rs10146057	0
cg16303048	14	52490568	rs2073624	0
cg23022053	14	52733243	rs17831700	0	rs10498445;rs1953367;rs17252949;rs17831700;rs8016652	3.52E-05
cg17370616	14	56233068	rs7143300	0
cg05940425	14	65240980	rs8023246	0
cg01943931	14	73373205	rs8012359	0	rs12885928;rs12885368	1.39E-06
cg07456585	14	74704714	rs1860714	0	rs11845833	2.74E-05
cg21193926	14	76443578	rs6574257	0	rs6574257;rs760233;rs10131117;rs4903359;rs3917201	1.50E-14
cg10744079	14	76819370	rs2361329	0
cg24014990	14	77233722	rs11620646	1.21E-57
cg26219069	14	90845668	rs8010028	1.35E-08	rs2282033;rs8023212;rs4900035;rs2149650;rs11845387	3.90E-92
cg23423607	14	92585304	rs7149665	0	rs7149665;rs12889045;rs1998255	3.56E-22
cg01022501	14	93064986	rs12433867	0
cg24087071	14	94750291	rs10873449	0
cg13251750	14	94943234	rs2236242	3.66E-290
cg15876198	14	95106927	rs8014793	0
cg21865751	14	96283686	rs11844903	0
cg18239511	14	96563269	rs7159298	0
cg11857805	14	100441223	rs1190997	0	rs1190997;rs745909	6.49E-16
cg20904336	14	100618491	rs4290419	8.38E-121	rs4290419;rs726514;rs4905932;rs10148930;rs4905933	2.59E-15
cg19653246	14	101505898	rs12586258	0
cg27056740	14	101507727	rs12590815	0
cg05097165	14	101874838	rs12586625	0
cg01225004	14	101922290	rs1955615	3.20E-99
cg05865331	14	102682062	rs7152076	0	rs7152076	3.33E-17
cg09856996	14	104625669	rs10148180	4.34E-17
cg21543270	14	105840286	rs7146643	2.52E-27	rs3000075;rs2735819;rs2816653;rs4677;rs1882846	1.42E-32
cg07216619	15	27035245	rs8026392	0
cg20976286	15	28054345	rs1909266	0
cg23741255	15	31090995	rs2170761	0	rs12904872	5.32E-30
cg26889118	15	49342629	rs4775793	0	rs4775793;rs11070677;rs2305195;rs11635777;rs11070679	4.76E-05
cg25052777	15	51376025	rs17521440	4.57E-61	rs17521308;rs17521440;rs16963985;rs10152338;rs9944192	3.63E-16
cg13626582	15	57592083	rs7183361	4.86E-217
cg00146240	15	62899159	rs955529	0
cg05320460	15	63179548	rs685201	3.95252516672997e-323
cg25879395	15	65272560	rs2414865	0	rs2414865;rs6494503;rs7322;rs4776658;rs8030171	1.06E-97
cg11418607	15	67323243	rs7176445	0
cg07882838	15	67417607	rs7178291	0
cg26217827	15	68594860	rs7174755	0	rs16951723;rs10152450;rs7174574;rs6494730;rs10444850	7.54E-31
cg03020684	15	71532066	rs17723493	0
cg11314779	15	72567956	rs12898868	0	rs2415120;rs12898868;rs4777466;rs4511483;rs4526973	7.00E-21
cg19495614	15	76016056	rs10163112	0	rs10163112;rs4503758;rs2017312;rs8027311;rs7181595	1.04E-10
cg23450377	15	79107452	rs7174727	5.00E-138
cg08049519	15	81412880	rs2683259	0	rs2683259;rs2663946;rs2663944;rs2683238;rs1317060	9.47E-18
cg27639199	15	81666528	rs3922930	0	rs4238528;rs11636318;rs3922930;rs4278705;rs7170663	2.66E-16
cg17151123	15	83949772	rs17158132	0	rs17158132	4.80E-05
cg04579183	15	88119834	rs17815556	0
cg22142142	15	90891614	rs8039446	0	rs8043146;rs8039446;rs8040697;rs8024857;rs11856966	3.21E-46
cg02074316	15	94147555	rs12232279	0
cg04875706	15	97311928	rs2654535	9.25E-142
cg03358735	15	100514121	rs2573674	2.63E-54
cg16416584	15	101718699	rs2005180	0
cg21566433	15	101936156	rs903562	7.55E-253
cg09908042	15	102025217	rs6598484	7.07E-221
cg07028768	16	1022650	rs4984969	0
cg04612030	16	1486462	rs761057	0	rs761057;rs4984823;rs10903007;rs4984824;rs2369696	1.39E-65
cg04245870	16	1722957	rs9927202	0	rs2281232;rs17135407;rs9927202;rs2236268;rs9933780	7.36E-27
cg07869343	16	1797050	rs17135499	5.19E-281	rs8063636;rs7196996;rs8050199;rs11866502;rs9922608	1.43E-25
cg10051493	16	1939295	rs1742424	3.04E-230	rs1742458;rs11644716;rs11859266;rs11865665;rs11860469	8.42E-14
cg03796003	16	2746544	rs3094475	0	rs3094475;rs732055	5.40E-21
cg16730716	16	3114986	rs7188573	3.83E-75	rs7188573	5.10E-109
cg01891583	16	8995926	rs254951	0	rs254951;rs2304465	2.50E-22
cg16490805	16	10281150	rs2353434	0
cg26477117	16	10723694	rs2355219	6.57E-95
cg00616572	16	10772249	rs2541513	0	rs2541513;rs2541508	2.51E-07
cg05450979	16	10855738	rs1084553	0
cg00027155	16	11099199	rs9926862	0	rs9940155;rs9926862;rs9932895;rs11649025	5.50E-25
cg08084984	16	17482912	rs9929482	0
cg01074083	16	17516862	rs12444360	0
cg26846609	16	20750043	rs12923149	0	rs12923149;rs9927006;rs4783506;rs9925428;rs6654	7.51E-15
cg27315579	16	22956167	rs1354384	4.11E-90
cg07152869	16	27741555	rs12445873	0	rs12925411;rs2228248;rs12932325;rs12445873;rs12919017	1.07E-126
cg08624915	16	31538718	rs4889545	0	rs3813008;rs4889545;rs4411513;rs4553646;rs4499252	5.07E-12
cg03697766	16	54848022	rs11076059	6.62E-30
cg16623098	16	56374383	rs7184422	9.88E-301	rs7184422	4.47E-97
cg02727219	16	66087707	rs10083774	3.02E-27
cg16380681	16	66155275	rs11864826	0
cg06520095	16	66458043	rs4247350	0
cg05477582	16	66600478	rs10492904	0	rs8049640;rs1428106;rs10492904;rs13331952;rs725131	9.05E-93
cg16791832	16	73102243	rs728646	1.62E-265
cg06979386	16	78027119	rs373612	0
cg06052372	16	83967808	rs9931455	0	rs9923745;rs9923900;rs5016963;rs9931455;rs9922123	1.22E-07
cg03448017	16	83980015	rs11649200	2.98E-82
cg05179499	16	83982669	rs824399	1.58E-212
cg05522042	16	85124401	rs6564101	3.78E-225	rs6564101	7.41E-24
cg08717807	16	85531414	rs9936643	0
cg07128503	16	85747424	rs399447	0	rs399447;rs441931;rs419504	7.67E-16
cg05977333	16	86029348	rs2280379	0
cg26805113	16	86112141	rs8048227	1.18E-277
cg26786615	16	86593603	rs3751796	1.13E-254
cg09916840	16	87248612	rs9940765	0
cg08136432	16	88902276	rs3826067	8.65E-122	rs3826067	1.31E-116
cg26879339	16	89981919	rs8049660	3.27E-10	rs6500437;rs4785713;rs1061646;rs7195752;rs7201028	5.49E-16
cg24057558	17	212481	rs4985600	2.94E-31	rs12945271;rs4985600	4.32E-26
cg05280794	17	1040653	rs7217439	7.33E-50	rs7217439	6.87E-08
cg14885973	17	3286290	rs9898721	0
cg00095677	17	3833739	rs35299172	0	rs753960;rs8067516	1.18E-11
cg20215438	17	6541725	rs16955991	0	rs13342054	2.65E-06
cg08103988	17	6558365	rs930527	0
cg11087016	17	12526733	rs11655347	4.91E-24
cg14192979	17	12562530	rs13341772	3.04E-104
cg13616314	17	13472852	rs11650867	5.37047099989345e-314
cg19079513	17	14936230	rs7216570	0
cg14937607	17	17498492	rs12451393	0	rs12451393	3.31E-06
cg23767840	17	19174122	rs3785787	0
cg00428468	17	19957951	rs7219688	0
cg26846076	17	20128997	rs16960644	0	rs16960644;rs7215097;rs9911605;rs7213816;rs1971044	1.03E-45
cg17225604	17	22193895	rs12946383	0
cg01248855	17	29234505	rs122898	0	rs216412;rs122898;rs216443;rs423151;rs9914303	3.26E-75
cg02839725	17	30823006	rs8070777	8.71E-166	rs9904754;rs9906802;rs8068787;rs4795698;rs8070777	5.82E-30
cg20086657	17	33734664	rs2263090	0	rs1828837;rs2263090;rs2671827	2.32E-09
cg23633026	17	34067305	rs17550716	0	rs17550632;rs17550716;rs11080356;rs225303;rs225283	6.53E-12
cg11331837	17	35161825	rs295851	0
cg12432807	17	39094308	rs3785770	0	rs3785768;rs3785770;rs3760341	1.26E-51
cg05138546	17	39646298	rs11657323	0
cg23117085	17	39662375	rs7209481	2.44E-30
cg11144103	17	40561514	rs2883456	0	rs2883456;rs963987;rs963988	2.07E-10
cg12496455	17	41994096	rs1035284	2.80E-76	rs1035284;rs1035282;rs1035281;rs16940374;rs8064510	9.13E-07
cg24801230	17	43978533	rs3946526	0
cg25450121	17	46970175	rs12941604	0	rs12941604	7.93E-61
cg09015880	17	47207658	rs1916295	0
cg07973125	17	54858770	rs17822403	0	rs970718	6.70E-11
cg27500337	17	55966003	rs17762330	0
cg11189272	17	56232674	rs17740678	0	rs181260	1.95E-24
cg19759847	17	56283364	rs2302312	0	rs2302312;rs2302313	9.95E-04
cg18828268	17	59937758	rs12603878	0
cg04029134	17	66728982	rs11656990	7.87E-96
cg15132295	17	76503526	rs2120660	0
cg18527716	17	77038216	rs3803780	1.09E-61	rs3803780	9.80E-18
cg00615835	17	77685741	rs4889908	1.24E-42
cg00247094	17	77922972	rs9799	1.17E-73	rs3169601;rs9799;rs2241950	5.38E-08
cg17735193	17	78021508	rs2289529	6.84E-145	rs4485403;rs3764440;rs11650121;rs2289529;rs7208049	3.12E-24
cg05813498	17	78093353	rs7211994	1.25E-172	rs7211994;rs11150847	1.26E-21
cg05187322	17	78152328	rs2289531	4.09E-149	rs2289531	4.20E-06
cg09813647	17	78337893	rs4890018	9.14E-284
cg17628491	17	78867822	rs6565499	1.15E-67
cg11620135	17	79011140	rs4969239	0	rs4969239;rs4969355;rs9897600	5.15E-13
cg04166638	17	79164389	rs12449859	4.13E-213
cg16187528	17	79609161	rs7502869	0	rs11546280	8.63E-34
cg20756026	17	80394529	rs4789777	0
cg05331763	17	80535367	rs9898429	0
cg14195178	17	80849463	rs12945629	0	rs4986117;rs733342;rs12946560;rs12945629;rs4986125	1.22E-23
cg25873514	17	81014413	rs12948347	1.03E-182
cg18444757	18	12035841	rs597094	1.04E-258	rs640088;rs594235;rs596081;rs597094;rs1662612	1.13E-05
cg21367586	18	34327498	rs10502665	0	rs16968149;rs16968159;rs16968162;rs11663887;rs11663891	2.70E-163
cg07258983	18	42255459	rs16978131	0
cg01016092	18	43305784	rs16978469	0	rs8090908	7.08E-11
cg00862307	18	45538485	rs7228052	8.87E-155
cg15129815	18	72102996	rs10163580	0
cg23936477	18	73139742	rs7235563	0
cg09636756	18	77134251	rs1483161	0	rs12455772;rs7244634;rs9962482;rs2062181;rs11659393	1.88E-14
cg20218571	18	77678514	rs4442895	3.30035851421953e-321
cg14408831	18	77836355	rs12607007	0	rs12604993;rs12607144;rs12373334;rs3744871;rs12605898	1.61E-05
cg17830140	19	626119	rs12610384	1.60E-89	rs12610384	1.66E-26
cg02100397	19	646890	rs3787004	1.60E-48
cg15975960	19	1035450	rs2020000	1.55E-70	rs2304262;rs2020000;rs10419707	9.81E-198
cg02305164	19	1798227	rs2304612	9.55E-33
cg23803868	19	2340235	rs4807227	2.39E-103
cg08429705	19	2583601	rs10424034	0
cg13524588	19	3059753	rs11084995	7.76E-17	rs11084995	5.03E-12
cg27288829	19	3771880	rs12459781	0	rs12459781	2.51E-62
cg01567113	19	3910932	rs7508194	0
cg04610028	19	8464538	rs754671	0	rs754671;rs2913973;rs2913972;rs2913969;rs11670119	5.91E-35
cg10776061	19	12768390	rs7247513	0	rs8112261;rs4239551;rs12459123;rs11668776;rs7247513	9.19E-18
cg04657146	19	12876947	rs8104821	4.26E-112	rs8104821	1.88E-44
cg19225953	19	13276344	rs752340	0
cg03020379	19	14586979	rs1803768	1.51E-46	rs1803768	5.39E-06
cg07848485	19	16302087	rs2279059	0
cg22508145	19	17015427	rs773901	9.37E-264	rs773901;rs2608732	2.53E-07
cg04515524	19	17489148	rs7247270	0
cg26642774	19	18170383	rs1870063	0
cg11594160	19	18273012	rs16982263	9.33E-41
cg19504860	19	21512191	rs29727	0	rs29730;rs29727;rs29723;rs25760	8.11E-10
cg25958450	19	23941859	rs11671252	0
cg22996768	19	33719749	rs4805031	4.77E-38
cg10771931	19	34972145	rs11084766	0	rs4806015;rs2278266;rs8191393;rs7248411;rs2301263	6.01E-24
cg22781764	19	35720295	rs10421791	7.33E-120	rs10416254;rs10418562;rs11669258;rs10422195;rs8112032	7.02E-17
cg16569309	19	36264029	rs3848662	0	rs10413852;rs12461333;rs12461285;rs8106959;rs12459634	9.81E-198
cg22671798	19	38229377	rs16958863	0	rs2291002;rs1564208;rs954504;rs4802024;rs4802029	8.13E-14
cg21646366	19	39010023	rs12327672	0	rs2229147;rs2960354;rs12327672;rs2960320	1.04E-14
cg22336867	19	39265241	rs4802817	0	rs4802817;rs7255094;rs10403583	6.02E-45
cg18624102	19	39523840	rs12461981	0	rs4801996;rs7249004;rs650027	1.23E-08
cg10148932	19	39967363	rs4803238	6.44E-191	rs4803238;rs1529733;rs10426543;rs4802030	2.47E-05
cg01282508	19	41319790	rs11665867	0	rs11665867;rs11666504	3.46E-66
cg06210526	19	41619850	rs12460494	0
cg01454153	19	41620211	rs12460494	0
cg20231299	19	49202858	rs281381	2.98E-104	rs281380;rs281395;rs281393	5.83E-12
cg06590444	19	51293054	rs11668998	1.73E-202	rs11668998;rs9991;rs4801853;rs3745528	1.64E-87
cg14117565	19	51850506	rs4802789	0	rs4802787;rs4802789	1.05E-07
cg01561758	19	52514445	rs17779301	0	rs1433089	2.07E-12
cg12155450	19	55995271	rs721781	5.13E-193	rs721781	2.95E-05
cg23499373	19	58578578	rs11666227	0	rs719010	1.13E-04
cg08657228	20	170641	rs2298108	0	rs6055460;rs12624954;rs16995685	3.17E-04
cg22181382	20	16559406	rs4813225	0	rs4813225;rs6514692;rs926773;rs2328045	1.27E-82
cg24859648	20	17680544	rs2180824	0	rs2277868;rs3194551;rs2180824;rs6075239	2.72E-06
cg03467235	20	21003839	rs7263396	0
cg11897887	20	23550632	rs6076082	0	rs238672	2.56E-06
cg14372324	20	30347798	rs4911540	5.78E-48
cg20592836	20	33292126	rs6120663	0	rs6087577;rs4911420;rs6059827;rs6088498;rs6120663	8.80E-54
cg18674961	20	37438823	rs4812272	0	rs4812272;rs6071589	4.64E-143
cg13877999	20	42194607	rs2071973	5.23E-175
cg26365090	20	42574362	rs11700304	0	rs11700304;rs4812774	9.96E-15
cg26089705	20	43371550	rs11698203	0	rs11698203;rs6073533;rs6017408	3.83E-17
cg17884856	20	44334913	rs16990761	0	rs800683	4.49E-10
cg24009065	20	44351095	rs16990761	9.27746598329089e-316	rs800683	4.49E-10
cg21130926	20	46415320	rs6018685	0	rs6018685;rs6012271;rs6018704;rs6012279	1.01E-13
cg18032705	20	47253042	rs4810831	0
cg17661798	20	52821599	rs6123362	2.08E-27
cg06305758	20	56179171	rs8118279	5.03E-30
cg03606258	20	57426935	rs6064702	1.19E-08
cg00704664	20	60500578	rs6121850	0	rs6121850;rs6089556	2.98E-02
cg04990378	20	61160996	rs4073275	0
cg15550113	20	61440970	rs12481719	1.02E-122	rs12481719;rs760084	3.80E-16
cg13301327	20	62387416	rs13041528	0	rs4809334;rs13041528;rs12481497;rs11696871;rs6011097	5.92E-68
cg17343385	20	62552607	rs2229205	7.85E-61	rs2229205	2.67E-40
cg03706056	21	37437565	rs1005695	0	rs1005696;rs1005695;rs2835267;rs2835270	5.44E-10
cg19245335	21	43243901	rs8130834	3.35E-285
cg08880261	21	43547872	rs220159	0	rs220159	1.46E-20
cg08407901	21	43989949	rs7280392	0	rs7275830;rs7280392;rs2839557;rs7277193;rs445343	1.39E-05
cg02464073	21	46349496	rs8134646	6.38E-235	rs12482086	3.16E-12
cg11401796	21	46378438	rs4819004	0	rs9978038;rs11909342;rs9981033;rs35367389	4.84E-11
cg21139150	21	46976175	rs1475597	0	rs1475597;rs2838959;rs1078884;rs914236;rs2838961	1.10E-05
cg00159953	21	47547796	rs2839117	4.91E-174	rs2839117;rs2839118;rs2839121	1.74E-06
cg00192046	22	20284604	rs9618775	0
cg05338731	22	23489041	rs2267000	0	rs2283803;rs2267000;rs2267003;rs2157710;rs13054985	5.55E-11
cg11466708	22	23974816	rs12157657	0	rs2330575;rs6003828;rs12166768;rs12157657;rs1109403	9.68E-19
cg27376941	22	36929349	rs8140727	0
cg02940070	22	43343608	rs3788599	0	rs4820484;rs9611959	9.79E-19
cg18514595	22	49579968	rs9616486	1.39E-263
